# Supplementary material for: Effect of Intermittent Theta Burst Stimulation on the Neural Processing of Emotional Stimuli in Healthy Volunteers
Source: J Clin Med. 2021 Jun 1;10(11):2449. doi: 10.3390/jcm10112449 (PMC8198492; doi:10.3390/jcm10112449)
Supplement: Supplementary file 1 [file jcm-10-02449-s001.zip]

Archive with 1 entries (1 files):
- jcm-1214671-supplementary.pdf
